# Supplementary material for: Two doses of the SARS-CoV-2 BNT162b2 vaccine enhance antibody responses to variants in individuals with prior SARS-CoV-2 infection
Source: Sci Transl Med. 2021 Aug 10;13(609):eabj0847. doi: 10.1126/scitranslmed.abj0847 (PMC9835846; doi:10.1126/scitranslmed.abj0847)
Supplement: Supplementary file 2 — Data file S1 [file scitranslmed.abj0847_data_file_s1.zip]

Archive with 1 entries (1 files):
- scitranslmed.abj0847_Data_file_S1.xlsx
