# Supplementary material for: Two doses of the SARS-CoV-2 BNT162b2 vaccine enhance antibody responses to variants in individuals with prior SARS-CoV-2 infection
Source: Sci Transl Med. 2021 Aug 10;13(609):eabj0847. doi: 10.1126/scitranslmed.abj0847 (PMC9835846; doi:10.1126/scitranslmed.abj0847)
Supplement: Supplementary file 2 — Data file S1 [file scitranslmed.abj0847_data_file_s1.zip › scitranslmed.abj0847_Data_file_S1.xlsx]

## Sheet: Fig1 Lin A
Lineage A	Prior SARS-CoV-2, One Vaccine Dose	Prior SARS-CoV-2, Two Vaccine Doses	Naïve, One Vaccine Dose	Naïve, Two Vaccine Doses
25	7.0004	7.50994
57	0.905849	3.07542
101	0.883598	5.30481
106	0.851958	2.39977
159	3.26955	4.59533
183	5.26596	2.16899
188	2.51844	3.6715
199	2.34823	4.7826
222	5.15729	4.26787
232	1.03904	5.13699
329	3.08755	5.43449
350	1.05328	6.27107
360	0.696348	3.65595
369	2.29982	3.52486
376	7.47213	7.74158
382	0.875601	2.08738
Y108	3.85009	6.42822
Y152	5.92424	5.35471
Y173	3.97154	5.45305
Y185	2.31503	3.45355
2			0.724304	4.97547
35			1.14915	5.03767
62				3.26233
86			0.928797	6.67026
94			0.898363	5.99451
119			0.938035	2.71767
134			0.730478	5.10943
158			0.777216	3.85055
205			0.82567	0.766579
248			0.703915	5.96705
257			0.774989	2.48863
276			1.02433	2.2687
288			0.889583	2.90799
298			0.795811	2.57033
299			1.18888	1.99291
326			0.674479	2.03026
333			0.891048	2.4348
358				5.44327
435			0.693251	1.05955
436			0.873032	6.71623
Y028			0.931611	1.96874
Y036			0.82995	5.65365
Y051			0.738448	6.01224
Y056			0.916378	2.71858
Y057			0.756126	3.38305

## Sheet: Fig1 B.1
B.1	Prior SARS-CoV-2, One Vaccine Dose	Prior SARS-CoV-2, Two Vaccine Doses	Naïve, One Vaccine Dose	Naïve, Two Vaccine Doses
25	21.6996	21.9532
57	0.948219	15.9195
101	1.41331	21.7965
106	1.53882	11.0159
159	16.7847	20.3437
183	20.7869	9.34321
188	13.4431	19.416
199	9.59454	19.9943
222	20.2063	19.7259
232	2.16291	21.541
329	17.4001	21.6081
350	3.50942	22.1142
360	0.904154	17.6091
369	12.0053	17.0648
376	22.126	22.1171
382	1.46411	9.3202
Y108	14.8838	21.5307
Y152	21.4682	21.4509
Y173	17.1927	21.6617
Y185	9.36432	15.2068
2			1.41837	20.4653
35			3.61575	21.7946
62				17.0493
86			2.47453	21.8842
94			1.97207	21.9986
119			1.65101	13.3588
134			1.3072	21.46
158			1.65603	19.5049
205			1.50156	0.824423
248			1.40949	21.945
257			1.39045	10.6093
276			1.57587	8.90646
288			1.11817	11.4916
298			1.11657	11.1764
299			1.78313	7.21699
326			1.42437	9.08096
333			1.71514	10.4037
358				19.7874
435			1.31286	2.90606
436			1.89443	21.9316
Y028			2.05803	8.24965
Y036			1.72124	21.379
Y051			1.79446	21.8107
Y056			2.74876	12.3308
Y057			1.20592	14.6752

## Sheet: Fig1 B.1.351
B.1.351	Prior SARS-CoV-2, One Vaccine Dose	Prior SARS-CoV-2, Two Vaccine Doses	Naïve, One Vaccine Dose	Naïve, Two Vaccine Doses
25	12.5746	12.8202
57	0.898064	6.10076
101	1.26741	12.1702
106	1.08856	3.93178
159	9.04654	9.49234
183	8.87169	2.68254
188	4.92595	8.63545
199	5.75205	10.611
222	10.4485	8.55378
232	1.42117	10.0028
329	8.0912	11.8333
350	1.63584	11.8729
360	0.555374	6.89199
369	5.97166	7.26429
376	12.7056	12.8564
382	1.30912	3.88478
Y108	10.5307	12.5398
Y152	12.7034	12.0052
Y173	9.91505	12.2947
Y185	5.96374	6.84065
2			0.93618	8.30754
35			1.82016	9.05986
62				5.63774
86			1.53155	12.5326
94			1.19977	11.6616
119			1.10703	5.26705
134			0.993289	10.2394
158			1.29106	7.82809
205			1.28171	0.420666
248			1.59183	11.8235
257			0.893365	3.73621
276			1.91137	4.98543
288			2.43096	4.8737
298			1.17125	4.22063
299			1.0658	2.50762
326			1.08564	3.14549
333			1.52225	3.52489
358				3.31257
435			1.54851	1.59357
436			1.42794	12.4214
Y028			1.54232	3.69979
Y036			1.18071	11.1817
Y051			1.14645	10.371
Y056			1.49798	4.73303
Y057			0.964364	5.47547

## Sheet: Fig2
Naïve, S1 (A)		114		134		158		2		205		248		288		358		94		Y28		Y51		Y54		Y56		257		276		298		299		326		333		35		435		436		62		86
1:50	-1.69897	3.09	3.07	3.03	3.01	3.06	3	3.04	3.08	3.02	3.07	3.08	3.04	3.07	3.01	3.01	3.04	3.02	3	3.04	3	3.04	3.05	3.05	3.05	3.05	3.02	3.03	3.1	3.03	3.1	3.04	3.07	3.03	3.03	3.05	3.07	3.07	3.03	3.06	3.04	3.02	3	3.11	3.09	3.05	3.06	3.08	3.1
1:200	-2.30103	3.05	3.01	3.03	3.05	3.09	3.13	3.02	3.05	3.06	3.03	3.03	3.07	3.06	3.09	3.06	3.03	3.1	3.07	3.03	3.07	3.05	3.07	3.05	3.11	3	3.03	3.03	3.08	3.03	3.08	3.09	3.08	3.04	3.04	3.09	3.1	3	3.05	3.12	3.06	2.3	2.28	3.05	3.02	3.09	3.05	3.07	3.09
1:800	-2.90309	2.62	2.6	3.04	3.08	2.72	2.79	3.04	3.03	2.89	2.93	3.12	3.04	2.67	2.69	3.02	3.01	3.09	2.99	2.54	2.59	3.11	3.1	2.82	2.85	2.34	2.3	2.03	2.1	2.03	2.1	2.97	2.99	2.15	2.21	3.08	3.04	2.73	2.8	3.09	3.09	0.88	0.89	3.05	3.11	2.97	2.98	3.08	3.05
1:3200	-3.50515	1.01	1.04	2.05	2.09	1.16	1.22	2.2	2.12	1.48	1.48	2.14	2.15	1.16	1.13	1.81	1.79	2.1	2.26	1.18	1.15	2.64	2.65	1.35	1.33	0.85	0.77	0.72	0.61	0.72	0.61	1.34	1.51	0.8	0.82	2	2.23	1.19	1.31	2.65	2.71	0.25	0.23	2.65	2.7	1.63	1.68	2.27	2.39
1:12800	-4.10735	0.3	0.29	0.68	0.7	0.34	0.37	0.77	0.72	0.47	0.46	0.78	0.78	0.33	0.33	0.59	0.61	0.77	0.77	0.39	0.38	1.05	0.98	0.4	0.41	0.25	0.22	0.21	0.23	0.21	0.23	0.42	0.45	0.22	0.24	0.73	0.82	0.38	0.42	1.08	1.06	0.08	0.08	1.03	1.06	0.5	0.53	0.79	0.85
1:51200	-4.70997	0.09	0.08	0.2	0.2	0.1	0.1	0.23	0.22	0.14	0.13	0.23	0.23	0.1	0.11	0.17	0.17	0.23	0.23	0.12	0.11	0.3	0.28	0.11	0.12	0.08	0.07	0.07	0.07	0.07	0.07	0.13	0.13	0.06	0.07	0.21	0.26	0.13	0.13	0.32	0.33	0.03	0.03	0.32	0.34	0.14	0.14	0.22	0.23
1:204800	-5.3098	0.03	0.03	0.07	0.06	0.03	0.04	0.07	0.07	0.04	0.04	0.07	0.07	0.03	0.04	0.05	0.04	0.07	0.07	0.04	0.04	0.09	0.09	0.04	0.04	0.03	0.03	0.03	0.03	0.03	0.03	0.04	0.04	0.02	0.02	0.07	0.07	0.04	0.04	0.09	0.09	0.01	0.01	0.09	0.09	0.05	0.04	0.07	0.06
Infected, S1 (B)		101		159		222		25		Y108		Y152		Y173		Y185		106		183		188		199		232		329		350		360		376		382		57		20-162		B770 S27		pooled Pos
1:50	-1.69897	3.01	3.03	3.04	3.03	3.05	3.08	3.08	3.07	3.08	3.08	3.07	3.02	3.03	3.04	3.03	3.04	3.06	3.04	3.1	3.07	0.07	0.11	3.11	3.08	3.08	3.06	3.09	3.05	3.07	3.07	3.09	3.09	3.05	3.03	3.08	3.07	3.07	3.03	3.05	3.03	0.11	0.13	3.09	3.1
1:200	-2.30103	3.03	3.05	3.05	3.05	3.02	3.07	3.04	3.05	3.06	3.11	3.1	3.08	3.09	3.03	3.03	3.04	3.05	3.05	3.07	3.09	0.05	0.04	3.03	3.06	3.08	3.08	3.06	3.02	3.08	3.1	3.07	3.08	3.05	3.07	3	2.97	3.05	3.06	2.99	3.02	0.05	0.06	3.04	2.98
1:800	-2.90309	3.08	3.11	3.03	2.97	3.09	3.05	3.08	3.04	3.05	3.03	3.09	3.07	3.02	3.05	2.86	2.86	2.66	2.78	3.1	3.11	0.03	0.04	3.03	3.05	3	3.03	3.07	3.05	3.07	3.1	2.89	2.85	3.05	3.06	1.83	1.86	2.97	2.95	2.29	2.45	0.03	0.03	2.3	2.45
1:3200	-3.50515	2.1	2.04	1.56	1.56	2.19	2.25	2.93	2.91	2.59	2.53	2.29	2.37	2.43	2.37	1.52	1.51	1.02	1.14	2.26	2.33	0.02	0.04	2.06	2.12	2.52	2.61	2.73	2.75	2.98	2.89	1.34	1.27	2.95	3.05	0.58	0.58	1.63	1.61	0.82	0.85	0.02	0.02	0.87	0.86
1:12800	-4.10735	0.71	0.68	0.5	0.51	0.82	0.86	1.34	1.3	1.02	1	0.87	0.85	0.87	0.86	0.55	0.56	0.29	0.34	0.77	0.86	0.02	0.02	0.69	0.74	1.08	1.15	1.06	1.14	1.62	1.46	0.43	0.4	1.71	1.81	0.16	0.16	0.48	0.5	0.22	0.28	0.01	0.01	0.27	0.28
1:51200	-4.70997	0.22	0.21	0.15	0.15	0.25	0.24	0.41	0.41	0.31	0.3	0.24	0.24	0.24	0.26	0.18	0.18	0.09	0.09	0.19	0.21	0.02	0.03	0.19	0.2	0.36	0.4	0.32	0.33	0.52	0.44	0.15	0.11	0.55	0.56	0.04	0.04	0.16	0.16	0.07	0.09	0.01	0.02	0.08	0.08
1:204800	-5.3098	0.07	0.07	0.06	0.05	0.07	0.07	0.12	0.11	0.09	0.09	0.07	0.07	0.08	0.07	0.06	0.06	0.03	0.03	0.06	0.07	0.01	0.03	0.06	0.06	0.11	0.12	0.08	0.09	0.15	0.13	0.04	0.03	0.15	0.16	0.02	0.02	0.07	0.05	0.03	0.05	0.02	0.05	0.03	0.03
Naïve, RBD (C)		114		134		158		2		205		248		288		358		94		Y28		Y51		Y54		Y56		257		276		298		299		326		333		35		435		436		62		86
1:50	-1.69897	3.037	3.026	3.032	3.032	3.021	2.979	3.173	3.116	3.028	3.002	3.002	3.058	2.976	3.049	3.109	3.093	3.037	3.024	3.036	2.992	3.027	3.045	3.013	3.037	3.041	3.009	2.98	3.02	3	3	3.05	3.05	2.98	3.01	3.03	3.01	3.03	3.06	3.08	3.01	2.52	2.6	3.07	3.05	3.03	3.04	3.05	3.06
1:200	-2.30103	2.915	2.89	3.064	3.051	2.728	3.041	3.01	3.101	3.048	3.058	2.537	3.074	2.974	3.004	2.931	2.845	3.053	3.067	2.846	2.824	3.05	3.031	3.028	3.083	2.182	2.287	2.14	2.12	2.45	2.32	2.93	3.02	2.17	2.24	3.03	2.99	2.89	2.95	2.97	2.99	1.14	1.09	3.05	3.03	3.04	3	3.07	3.06
1:800	-2.90309	1.46	1.272	2.662	2.54	1.984	1.995	2.169	2	1.815	1.715	2.425	2.51	1.61	1.68	1.356	1.271	2.192	2.159	1.339	1.165	2.675	2.552	1.966	2.1	0.806	0.708	0.72	0.72	0.92	0.98	1.55	1.59	0.77	0.82	1.93	1.99	1.49	1.42	1.81	1.81	0.38	0.35	2.77	2.72	1.77	1.75	2.21	2.22
1:3200	-3.50515	0.4	0.4	0.936	0.956	0.625	0.632	0.714	0.637	0.624	0.573	0.862	0.919	0.508	0.527	0.38	0.371	0.699	0.72	0.406	0.404	0.945	0.991	0.683	0.67	0.21	0.203	0.25	0.23	0.31	0.33	0.48	0.52	0.25	0.25	0.66	0.68	0.49	0.48	0.59	0.62	0.14	0.13	1.07	1.06	0.56	0.57	0.73	0.75
1:12800	-4.10735	0.122	0.12	0.287	0.295	0.193	0.2	0.213	0.189	0.171	0.14	0.261	0.261	0.158	0.165	0.114	0.108	0.217	0.217	0.135	0.13	0.291	0.29	0.202	0.209	0.071	0.075	0.09	0.09	0.11	0.12	0.15	0.16	0.09	0.08	0.23	0.23	0.16	0.17	0.19	0.2	0.06	0.06	0.33	0.33	0.17	0.17	0.23	0.24
1:51200	-4.70997	0.043	0.039	0.094	0.102	0.07	0.071	0.093	0.055	0.058	0.078	0.087	0.088	0.061	0.087	0.045	0.037	0.088	0.076	0.051	0.051	0.084	0.085	0.065	0.072	0.032	0.022	0.05	0.05	0.06	0.06	0.05	0.06	0.04	0.04	0.09	0.08	0.07	0.07	0.06	0.07	0.04	0.04	0.1	0.1	0.06	0.06	0.07	0.07
1:204800	-5.3098	0.017	0.024	0.039	0.049	0.037	0.045	0.034	0.025	0.028	0.025	0.035	0.034	0.05	0.038	0.022	0.02	0.038	0.043	0.032	0.026	0.034	0.035	0.038	0.038	0.019	0.019	0.04	0.04	0.03	0.04	0.03	0.03	0.03	0.03	0.05	0.05	0.04	0.05	0.04	0.04	0.03	0.03	0.04	0.04	0.03	0.03	0.03	0.03
Infected, RBD (D)		101		159		222		25		Y108		Y152		Y173		Y185		106		183		188		199		232		329		350		360		376		382		57		20-162		B770 S27		pooled Pos
1:50	-1.69897	3.004	3.014	3.053	2.991	3.062	3.086	3.055	3.009	3.061	3.043	3.015	3.028	3.108	3.111	3.083	3.035	3	3.02	3.05	3.01	0.17	0.17	3.06	3.05	3.01	3.03	3.06	3.05	3.05	3.1	3.03	3.05	3.04	3.07	3.04	3.04	3	3.04	2.82	2.82	0.382	0.478	2.594	2.692
1:200	-2.30103	2.99	3.018	2.205	2.961	3.076	3.077	3.087	3.096	3.062	3.031	3.008	3.07	3.067	3.067	2.924	2.89	2.62	2.6	3.03	3	0.1	0.13	3.04	3.05	3.01	3.04	3.02	3.05	3.09	3.05	2.96	2.96	3.04	3.08	2.38	2.29	2.87	2.88	1.434	1.514	0.156	0.185	1.425	1.397
1:800	-2.90309	1.779	1.746	1.471	1.498	2.68	2.679	3.013	3.001	2.879	2.912	2.162	1.98	2.266	1.952	1.33	1.331	1	1.03	1.73	1.69	0.08	0.1	2.25	2.25	2.62	2.65	2.67	2.75	2.94	2.98	1.71	1.73	2.87	2.88	0.87	0.87	1.33	1.25	0.438	0.466	0.083	0.131	0.41	0.373
1:3200	-3.50515	0.568	0.554	0.499	0.492	0.963	0.998	1.611	1.574	1.493	1.133	0.649	0.627	0.762	0.657	0.467	0.46	0.33	0.32	0.54	0.57	0.06	0.12	0.78	0.79	1.15	1.2	1.06	1.06	1.59	1.52	0.57	0.56	1.37	1.34	0.26	0.25	0.43	0.43	0.155	0.167	0.058	0.103	0.135	0.176
1:12800	-4.10735	0.179	0.171	0.15	0.164	0.288	0.292	0.49	0.471	0.389	0.353	0.186	0.18	0.211	0.183	0.154	0.149	0.11	0.12	0.17	0.18	0.07	0.11	0.23	0.23	0.38	0.41	0.34	0.33	0.49	0.51	0.18	0.17	0.46	0.43	0.09	0.08	0.14	0.14	0.074	0.102	0.054	0.089	0.066	0.076
1:51200	-4.70997	0.067	0.07	0.061	0.064	0.083	0.073	0.138	0.141	0.107	0.128	0.056	0.061	0.066	0.071	0.056	0.057	0.06	0.06	0.06	0.06	0.07	0.1	0.07	0.07	0.14	0.15	0.1	0.1	0.15	0.15	0.06	0.06	0.15	0.16	0.04	0.04	0.06	0.06	0.043	0.084	0.048	0.076	0.064	0.074
1:204800	-5.3098	0.038	0.036	0.031	0.036	0.025	0.033	0.043	0.035	0.042	0.04	0.026	0.03	0.034	0.024	0.029	0.193	0.05	0.04	0.04	0.04	0.06	0.11	0.03	0.03	0.07	0.07	0.04	0.05	0.07	0.05	0.04	0.03	0.06	0.07	0.02	0.03	0.03	0.04	0.048	0.115	0.042	0.101	0.045	0.139
[truncated: 8 more columns]

## Sheet: Fig2E
	Naïve, Two Vaccine Doses	Prior SARS-CoV-2, Two Vaccine Doses	Naïve, Two Vaccine Doses	Prior SARS-CoV-2, Two Vaccine Doses
114	2064		698.9
134	5099		1965
158	2401		1205
2	5514		1212
205	3057		982.5
248	5530		1901
288	2287		871.7
358	4078		653.2
94	5663		1364
Y28	2244		640.4
Y51	8175		2017
Y54	2707		1226
Y56	1596		347.1
257	1228		310.1
276	1228		426.6
298	2897		812.6
299	1464		344.6
326	5357		1157
333	2521		735.5
35	8498		1006
435	386.5		56.43
436	8349		2223
62	3517		961.5
86	6276		1413
Y36	6256		1449
101		5060		969.7
159		3244		706.2
222		6013		2053
25		10556		3313
Y108		7819		2692
Y152		6449		1252
Y173		6783		1272
Y185		3163		660.7
106		2237		511.3
183		6145		920.8
199		5181		1488
232		8338		2296
329		8953		2190
350		12175		3197
360		2623		930.9
376		14768		2720
382		1027		388.4
57		3377		657.7

## Sheet: Fig3A
	Lineage A Naïve, One Vaccine Dose	B.1.351 Naïve, One Vaccine Dose	Lineage A Prior SARS-CoV-2, One Vaccine Dose	B.1.351 Prior SARS-CoV-2, One Vaccine Dose	Lineage A Naïve, Two Vaccine Doses	B.1.351 Naïve, Two Vaccine Doses	P.1 Naïve, Two Vaccine Doses	Lineage A Prior SARS-CoV-2, Two Vaccine Doses	B.1.351 Prior SARS-CoV-2, Two Vaccine Doses	P.1 Prior SARS-CoV-2, Two Vaccine Doses
Pre 2nd dose - 25C			551.6	180.5				6717	6175	4305
Pre 2nd dose - 57C			15.36	2.848				1498	188.9	1598
Pre 2nd dose - 101C			215.7	75.57				1072	5416	7744
Pre 2nd dose - 106C			84.42	6.02				724.3	1046	894.8
Pre 2nd dose - 159C			194.1	108.8				1224	4004	2585
Pre 2nd dose - 183C			342.2	167.6				408.9	210.5	267.7
Pre 2nd dose - 188C			413.6	84.61				6563	1968	3088
Pre 2nd dose - 199C			110.5	25.77				698.5	1286	2162
Pre 2nd dose - 222C			424.7	193.5				3234	1165	7741
Pre 2nd dose - 232C			515.1	42.42				2129	802.7	6439
Pre 2nd dose - 329C			194.7	79.3				2606	79.3	3717
Pre 2nd dose - 350C			284.2	27.97				12344	27.97	3341
Pre 2nd dose - 360C			13.79	18.35				466.6	18.35	2218
Pre 2nd dose - 369C			280.3	58.41				1536	58.41	4122
Pre 2nd dose - 376C			598.9	605.8				8858	605.8	16692
Pre 2nd dose - 382C			2505	4.784				6719	4.784	1710
Pre 2nd dose - Y108C			569.2	99.61				3968	99.61	4431
Pre 2nd dose - Y152C			2206	233.5				6400	233.5	7177
Pre 2nd dose - Y173C			547.8	322				4792	322	3796
Pre 2nd dose - Y185C			641.5	48.94				3914	48.94	3689
Pre 2nd dose - 2NC	140.4	1			2386	925.4	7830
Pre 2nd dose - 35NC	291.8	11.37			2857	11.37	5877
Pre 2nd dose - 62NC	75.89	88.31			1368	88.31	1070
Pre 2nd dose - 86NC	97.59	3.012			1311	1880	4541
Pre 2nd dose - 94NC	100.8	2.392			1861	2679	4207
Pre 2nd dose - 119NC	69.05	15.35			1208	15.35	534.7
Pre 2nd dose - 134NC	107.3	15.5			674.7	2193	5003
Pre 2nd dose - 158NC	143.6	22.79			868.5	201.6	4568
Pre 2nd dose - 205NC	114.8	1			1610	315.8	1607
Pre 2nd dose - 248NC	109.8	37.43			1604	2199	3394
Pre 2nd dose - 257NC	217.8	6.111			610.7	142.9	759.7
Pre 2nd dose - 276NC	19.2	2.089			973.8	251.6	454.1
Pre 2nd dose - 288NC	81.51	10.6			483.3	298.3	2812
Pre 2nd dose - 298NC	121.5	30.74			1057	30.74	3151
Pre 2nd dose - 299NC	102.1	6.873			472.4	6.873	731.5
Pre 2nd dose - 326NC	37.01	8.7			446.2	188.9	256.1
Pre 2nd dose - 333NC	12.12	19.43			560	341.3	212.2
Pre 2nd dose - 358NC	259.1	7.352			448.3	7.352	152.7
Pre 2nd dose - 435NC	33.96	6.58			211.9	6.58	67.3
Pre 2nd dose - 436NC	271.4	3.914			6196	3.914	1964
Pre 2nd dose - Y028NC	159.1	19.18			580.8	19.18	369.1
Pre 2nd dose - Y036NC	111.5	12.57			3538	12.57	573
Pre 2nd dose - Y051NC	124.7	41.07			2327	41.07	1068
Pre 2nd dose - Y056NC	27.54	29.78			747	29.78	239.4
Pre 2nd dose - Y057NC	39.01	17.03			730.6	17.03	342.7

## Sheet: Fig3B
	Naïve, Two Vaccine Doses	Prior SARS-CoV-2, Two Vaccine Doses
Pre 2nd dose - 25C		4305
Pre 2nd dose - 57C		1598
Pre 2nd dose - 101C		7744
Pre 2nd dose - 106C		894.8
Pre 2nd dose - 159C		2585
Pre 2nd dose - 183C		267.7
Pre 2nd dose - 188C		3088
Pre 2nd dose - 199C		2162
Pre 2nd dose - 222C		7741
Pre 2nd dose - 232C		6439
Pre 2nd dose - 329C		3717
Pre 2nd dose - 350C		3341
Pre 2nd dose - 360C		2218
Pre 2nd dose - 369C		4122
Pre 2nd dose - 376C		16692
Pre 2nd dose - 382C		1710
Pre 2nd dose - Y108C		4431
Pre 2nd dose - Y152C		7177
Pre 2nd dose - Y173C		3796
Pre 2nd dose - Y185C		3689
Pre 2nd dose - 2NC	7830
Pre 2nd dose - 35NC	5877
Pre 2nd dose - 62NC	1070
Pre 2nd dose - 86NC	4541
Pre 2nd dose - 94NC	4207
Pre 2nd dose - 119NC	534.7
Pre 2nd dose - 134NC	5003
Pre 2nd dose - 158NC	4568
Pre 2nd dose - 205NC	1607
Pre 2nd dose - 248NC	3394
Pre 2nd dose - 257NC	759.7
Pre 2nd dose - 276NC	454.1
Pre 2nd dose - 288NC	2812
Pre 2nd dose - 298NC	3151
Pre 2nd dose - 299NC	731.5
Pre 2nd dose - 326NC	256.1
Pre 2nd dose - 333NC	212.2
Pre 2nd dose - 358NC	152.7
Pre 2nd dose - 435NC	67.3
Pre 2nd dose - 436NC	1964
Pre 2nd dose - Y028NC	369.1
Pre 2nd dose - Y036NC	573
Pre 2nd dose - Y051NC	1068
Pre 2nd dose - Y056NC	239.4
Pre 2nd dose - Y057NC	342.7

## Sheet: Fig3C
	Lineage A Prior SARS-CoV-2, One Vaccine Dose	Lineage A Naïve, One Vaccine Dose	B.1.351 Prior SARS-CoV-2, One Vaccine Dose	B.1.351 Naïve, One Vaccine Dose	P.1 Prior SARS-CoV-2, One Vaccine Dose	P.1 Naïve, One Vaccine Dose	Lineage A Prior SARS-CoV-2, Two Vaccine Doses	Lineage A Naïve, Two Vaccine Doses	B.1.351 Prior SARS-CoV-2, Two Vaccine Doses	B.1.351 Naïve, Two Vaccine Doses	P.1 Prior SARS-CoV-2, Two Vaccine Doses	P.1 Naïve, Two Vaccine Doses
25C	61.1141		34.2589		57.2435		100.008		99.9855		100.083
57C	24.9232		2.49816		27.3003		88.4982		43.302		76.6665
101C	54.7837		42.3149		48.0282		99.4693		99.9663		99.0313
106C	44.7933		20.6311		29.9777		58.9554		82.2938		73.3942
159C	48.8196		37.0457		54.4561		93.4158		98.458		93.9035
183C	62.6218		38.0703				71.4118		40.3512		54.6232
188C	52.0073		40.05		53.2386		99.8492		99.9446		99.7078
199C	35.8413		29.8831		57.89		91.0767		96.624		92.4857
222C	61.1048		52.6625		81.5569		95.8568		95.258		99.1601
232C	68.4645		35.9221		78.8531		95.086		95.5331		98.2082
329C	53.3816		38.9928		77.6938		99.99		99.9782		99.9754
350C	50.5712		29.2506		18.5072		99.6463		99.5319		98.7795
360C	24.4334		19.9268		34.9992		62.7772		69.1254		89.848
369C	55.6914		38.7222		46.5039		81.0306		60.1384		88.5798
376C	65.144		69.7511		86.312		100.064		99.8841		100.012
382C	89.1771		19.2264				99.8189		35.2987		54.0246
Y108C	59.9306		33.7778		49.2096		99.8201		99.9215		100.009
Y152C	71.4647		50.3671		89.1799		100.007		99.9791		100.015
Y173C	57.22		50.3028		68.6467		100.03		99.3471		99.6875
Y185C	59.6603		12.1299		63.6846		94.7053		78.4785		94.3716
2NC		49.9286		38.3088		64.6637		93.8345		80.5306		89.6028
35NC		49.226		23.9466		62.1159		99.8624		99.4392		99.0363
62NC		36.8884		25.5369		55.4287		90.9603		68.6044		73.7835
86NC		34.4828		19.5981		35.8461		99.5396		99.1312		99.2962
94NC		45.1963		6.86634				98.408		99.4955		97.7116
119NC		36.4815		5.96818		-2.47612		78.9535		59.0388		73.5125
134NC		44.546		16.1097		35.7323		93.1838		84.3538		91.3026
158NC		47.5664		16.6747				74.29		44.8451		78.1216
205NC		39.5792		6.74528		55.5896		80.6969		59.2973		98.4216
248NC		42.5861		18.0871		71.6413		98.3201		98.2746		98.8546
257NC		52.4097		16.7131		57.7894		60.0401		31.1398		60.0938
276NC		30.5037		19.0359		41.3097		68.5506		56.161		83.8093
288NC		38.9299		15.5158		60.4007		66.1923		56.8049		91.6214
298NC		41.9196		32.5582		65.1308		90.6511		74.3418		77.0022
299NC		42.9912		22.4715		50.018		55.2759		46.5974		57.1482
326NC		32.227		20.7683		32.4757		54.9181		44.386		35.0397
333NC		23.4623		8.42213		58.9621		65.1355		53.6945		76.0848
358NC		47.9397		28.7622		11.1472		51.4199		44.4799		43.4878
435NC		30.5388		21.1385		-1.57691		51.3256		35.0755		21.7813
436NC		55.2851		11.64				99.0227		98.1669		99.1435
Y028NC		46.5848		25.7177		12.4971		63.1028		54.6966		56.4798
Y036NC		43.7019		17.2979		55.3324		98.4134		94.4888		99.5839
Y051NC		46.571		27.9431		20.5157		98.2957		98.9203		97.4315
Y056NC		29.5074		29.7403				67.7803		41.3206		57.9814
Y057NC		33.3074		29.0602				79.8757		69.0664		23.7046
